# Supplementary material for: Modulation of Chitosan-TPP Nanoparticle Properties for Plasmid DNA Vaccines Delivery
Source: Polymers (Basel). 2022 Apr 1;14(7):1443. doi: 10.3390/polym14071443 (PMC9003200; doi:10.3390/polym14071443)
Supplement: Supplementary file 1 [file polymers-14-01443-s001.zip]

Archive with 1 entries (1 files):
- polymers-1581788-supplementary.pdf
